# Supplementary material for: The Plasmodiophora brassicae genome reveals insights in its life cycle and ancestry of chitin synthases
Source: Sci Rep. 2015 Jun 18;5:11153. doi: 10.1038/srep11153 (PMC4471660; doi:10.1038/srep11153)
Supplement: Supplementary Dataset 1 [file srep11153-s2.xls]

## Sheet: Fig.5 + Supplementary Fig. S25
Abbreviations for the chtin synthase domains and accession number of their proteins used in the phylogenetic analyses shown in Fig.5 and Supplementary Fig. S25
Label	Accession	species
ACCA_CHS	gi|470452663|ref|XP_004340640.1| chitin synthase	Acanthamoeba castellanii str. Neff
AAEG_CHS	gi|157110580|ref|XP_001651163.1| chitin synthase	Aedes aegypti
AQUEEN_CHS2	gi|340373827|ref|XP_003385441.1| PREDICTED: hypothetical protein LOC100641628	Amphimedon queenslandica
APEU_Chs1	gi|206301171|gb|ACA96933.2| chitin synthase 1	Aphanomyces euteiches
APEU_Chs2	gi|206317489|gb|ACA49151.2| chitin synthase 2	Aphanomyces euteiches
Asfu_CSD	gi|5921771|sp|P78746.1|CHSD_ASPFU RecName: Full=Chitin synthase D	Aspergillus fumigatus
ANID_ChsD	gi|357529571|sp|P78611.4|CHSD_EMENI_RecName:_Full_Chitin_synthase_D	Aspergillus nidulans
Asor_CSZ	gi|169774655|ref|XP_001821795.1| chitin synthase	Aspergillus oryzae
BATDE_CHS	gi|117518740|gb|ABK35072.1| putative chitin synthase division II class IV	Batrachochytrium dendrobatidis
BATDE_XP_006678378	gi|575478168|ref|XP_006678378.1| hypothetical protein BATDEDRAFT_19415	Batrachochytrium dendrobatidis JAM81
BATDE_XP_006682353	gi|575486118|ref|XP_006682353.1| hypothetical protein BATDEDRAFT_14509	Batrachochytrium dendrobatidis JAM81
BMOR_ChsB	gi|378927014|gb|AFC69002.1| chitin synthase B	Bombus mori
CELE_CHS1	gi|86561407|ref|NP_492113.2| Protein CHS1	Caenorhabditis elegans
CELE_CHS2	gi|86562058|ref|NP_493682.2| Protein CHS2	Caenorhabditis elegans
CANA_Chs3	gi|231792|sp|P30573.1|CHS3_CANAX_RecName:_Full_Chitin_synthase_3	Candida albicans
CHLVA_E1ZKV6	gi|552820674|ref|XP_005845657.1| hypothetical protein CHLNCDRAFT_58525	Chlorella variabilis
CHLVA_E1ZTV3	gi|552809082|ref|XP_005842856.1| hypothetical protein CHLNCDRAFT_142547	Chlorella variabilis
CCAR_CHS2	gi|565935563|gb|ETI24792.1| chitin synthase 2	Cladophialophora carrionii CBS 160.54
Copo_CS7	gi|33329821|gb|AAQ10290.1| class V chitin synthase	Coccidioides posadasii
Cogr_CS_EFQ29368	gi|310793907|gb|EFQ29368.1| chitin synthase	Colletotrichum graminicola
EDIS_CHS	gi|167383955|ref|XP_001736754.1| chitin synthase	Entamoeba dispar
EHIS_CHS2	gi|472458017|gb|EMS12120.1|:482-761 chitin synthase 2, putative	Entamoeba histolytica
EHIS_CHS1	gi|67470111|ref|XP_651026.1| chitin sythase	Entamoeba histolytica
EINV_CHS1	gi|56672667|gb|AAW19637.1|:268-493 chitin synthase 1	Entamoeba invadens
EINV_CHS2	gi|471188991|ref|XP_004184241.1| chitin synthase, putative	Entamoeba invadens IP1
ENUT_CHS1	gi|407036915|gb|EKE38395.1| chitin synthase domain containing protein	Entamoeba nuttalli P19
Eu01_25207	sequences obtained from R. Sierra (Roberto.Sierra@unige.ch) with data submission in progress	Euglypha sp.
HymaCS	gi|221101458|ref|XP_002162504.1| PREDICTED: similar to CHitin Synthase family member (chs-2)	Hydra magnipapillata
LVOR_CHS_11872	sequences obtained from R. Sierra (Roberto.Sierra@unige.ch) with data submission in progress	Leptophrys vorax
LVOR_CHS_12851	sequences obtained from R. Sierra (Roberto.Sierra@unige.ch) with data submission in progress	Leptophrys vorax
LVOR_CHS_12853	sequences obtained from R. Sierra (Roberto.Sierra@unige.ch) with data submission in progress	Leptophrys vorax
LVOR_CHS_3283	sequences obtained from R. Sierra (Roberto.Sierra@unige.ch) with data submission in progress	Leptophrys vorax
LVOR_CHS_36475	sequences obtained from R. Sierra (Roberto.Sierra@unige.ch) with data submission in progress	Leptophrys vorax
LVOR_CHS_39733	sequences obtained from R. Sierra (Roberto.Sierra@unige.ch) with data submission in progress	Leptophrys vorax
LecoCSa	gi|613484602|gb|AHX26701.1| chitin synthase	Leucosolenia complicata
LLOA_CHS1	gi|393908027|gb|EJD74876.1| chitin synthase 1	Loa loa
LogiCS3_235019	gi|676479364|ref|XP_009061725.1| hypothetical protein LOTGIDRAFT_235019	Lottia gigantea
Magr_CS7	gi|197295663|gb|ACH58563.1| class VII chitin synthase	Magnaporthe grisea
MAGO_Chs4	gi|148887356|sp|O13353.2|CHS4_MAGO7_RecName:_Full_Chitin_synthase_4	Magnaporthe oryzae
NEMVE_CHS	gi|156385252|ref|XP_001633545.1| predicted protein, partial	Nematostella vectensis
NEMVE_CS2	gi|156395320|ref|XP_001637059.1| predicted protein, partial	Nematostella vectensis
ASPFU_ChsG	sp|P54267|CHSG_ASPFU_Chitin_synthase_G	Neosartorya fumigata
Necr_CSD	gi|164429232|ref|XP_961758.2| chitin synthase D	Neurospora crassa
NEUCR_CHS1	gi|67476617|sp|P29070.2|CHS1_NEUCR RecName: Full=Chitin synthase 1	Neurospora crassa
NEUCR_CHS2	gi|597439646|sp|P30589.4|CHS2_NEUCR RecName: Full=Chitin synthase 2	Neurospora crassa
NEUCR_CHS4	gi|166203133|sp|Q01285.3|CHS4_NEUCR RecName: Full=Chitin synthase 4	Neurospora crassa
NEUCR_CHDS6	gi|553136849|gb|EAA27095.3| chitin synthase 6	Neurospora crassa
NEUCR_ChsC	gi|157073495|gb|EAA27097.2| chitin synthase C	Neurospora crassa
OwfuCS1	gi|613484608|gb|AHX26703.1| chitin synthase	Owenia fusiformis
OTRI_Chs1	gi|403348670|gb|EJY73776.1| Chitin synthase 1	Oxytricha trifallax
PJAP_CHS	gi|530723029|gb|AGT42323.1| chitin synthase	Pandalopsis japonica
Pabr_CS4	gi|157285017|gb|ABV31248.1| chitin synthase class VII	Paracoccidioides brasiliensis
PTET_XP_001462552	gi|145473777|ref|XP_001462552.1|:311-485 hypothetical protein	Paramecium tetraurelia strain d4-2
PMAR_CHS	gi|294945083|ref|XP_002784557.1| Chitin synthase, putative	Perkinsus marinus ATCC 50983
CHS1_PHYB8	gi|3121861|sp|P87073.1|CHS1_PHYB8	Phycomyces blakesleeanus
PINF_CHSp	gi|301121808|ref|XP_002908631.1| putative chitin synthase (ChitinUDPGlcNactransferase)	Phytophthora infestans T304
PPAR_CHS1	gi|532596909|gb|AGT99185.1| chitin synthase 1	Phytophthora parasitica var. nicotianae
PICO_CHS	model.Picochlorum_contig_69.g530.t1 Augustus gene.Picochlorum_contig_69.g530.t1 Picochlorum_contig_69:5012-8270(+) (http://cyanophora.rutgers.edu/picochlorum/)	Picochlorum
PBRA_2119	PBRA_T002119_1	Plasmodiophora brassicae
PBRA_2459	PBRA_T002459_1	Plasmodiophora brassicae
PBRA_3029	PBRA_T003029_1	Plasmodiophora brassicae
PBRA_3164	PBRA_T003164_1	Plasmodiophora brassicae
PBRA_3189	PBRA_T003189_1	Plasmodiophora brassicae
PBRA_3667	PBRA_T003667_1	Plasmodiophora brassicae
PBRA_4754	PBRA_T004754_1	Plasmodiophora brassicae
PBRA_5038	PBRA_T005038_1	Plasmodiophora brassicae
PBRA_5043	PBRA_T005043_1	Plasmodiophora brassicae
PBRA_5377	PBRA_T005377_1	Plasmodiophora brassicae
PBRA_6827	PBRA_T006827_1	Plasmodiophora brassicae
PBRA_6893	PBRA_T006893_1	Plasmodiophora brassicae
PBRA_7745	PBRA_T007745_1	Plasmodiophora brassicae
PFIJ_GT2	gi|452983544|gb|EME83302.1| glycosyltransferase family 2 protein	Pseudocercospora fijiensis CIRAD86
PAPHA_CHS	gi|374429682|gb|AEZ51041.1| chitin synthase	Pythium aphanidermatum
Rhirr_ESA21436	gi|552938332|gb|ESA21436.1| hypothetical protein GLOINDRAFT_121158	Rhizophagus irregularis DAOM 181602
RDEL_CHS1	gi|384492903|gb|EIE83394.1| chitin synthase 1	Rhizopus delemar RA 99880
CHS2_RHIOL	gi|231787|sp|P30595.1|CHS2_RHIOL	Rhizopus microsporus var. oligosporus
SaalCS1	gi|613484632|gb|AHX26710.1| chitin synthase	Sabellaria alveolata
SCER_Chs3	gi|584947|sp|P29465.3|CHS3_YEAST_RecName:_Full_Chitin_synthase_3	Saccharomyces cerevisiae
SCER_Chs2p	gi|323349679|gb|EGA83894.1| Chs2p	Saccharomyces cerevisiae Lalvin QA23
SCER_Chs1p	gi|584369104|gb|EWG89066.1| Chs1p	Saccharomyces cerevisiae P301
SaspCHS1	gi|326435389|gb|EGD80959.1| chitin synthase 1	Salpingoeca rosetta
SDRG_06934	tr|T0QP66|T0QP66_9STRA Uncharacterized protein	Saprolegnia diclina	Keeling, Patrick J., et al. "The marine microbial eukaryote transcriptome sequencing project (MMETSP): illuminating the functional diversity of eukaryotic life in the oceans through transcriptome sequencing." PLoS biology 12.6 (2014): e1001889.
SAMO_CHS	gi|641933|gb|AAC49743.1| chitin synthase C	Saprolegnia monoica	Keeling, Patrick J., et al. "The marine microbial eukaryote transcriptome sequencing project (MMETSP): illuminating the functional diversity of eukaryotic life in the oceans through transcriptome sequencing." PLoS biology 12.6 (2014): e1001889.
SAMO_Chs1	gi|294336015|gb|ADE62520.1| chitin synthase 1	Saprolegnia monoica
SAMO_Chs2	gi|294336017|gb|ADE62521.1| chitin synthase 2	Saprolegnia monoica
Sorites_CHS_23447	MMETSP0191-20120918|23447 len=715 (http://camera.crbs.ucsd.edu/mmetsp/details.php?id=MMETSP0191)	Sorites sp.
Sorites_CHS14626	MMETSP0191-20120918|14626 len=1092 (http://camera.crbs.ucsd.edu/mmetsp/details.php?id=MMETSP0191)	Sorites sp.
SSUBm.10804	m.10804	Spongospora subterranea
SSUBm.21916	m.21916	Spongospora subterranea
SSUBm.38849	m.38849	Spongospora subterranea
SLEM_CHS1	gi|678328933|emb|CDW79909.1|:310-486 chitin synthase 1	Stylonychia lemnae
SLEM_CHS2	gi|678325104|emb|CDW81853.1|:269-451 chitin synthase 2	Stylonychia lemnae
TTHER_CHS	gi|586734705|gb|EAR99425.3| chitin synthase	Tetrahymena thermophila
THAOC_Chshyp1	gi|397581568|gb|EJK51972.1|_hypothetical_protein_THAOC_28805	Thalassiosira oceanica
THAOC_Chshyp2	gi|397647332|gb|EJK77657.1|_hypothetical_protein_THAOC_00496_partial	Thalassiosira oceanica
THAOC_Chshyp3	gi|397620056|gb|EJK65518.1|_hypothetical_protein_THAOC_13606	Thalassiosira oceanica
THAPS_Chshyp3	gi|220973434|gb|EED91765.1|_predicted_protein	Thalassiosira pseudonana
THAPS_Chshyp4	gi|224003973|ref|XP_002291658.1|_predicted_protein	Thalassiosira pseudonana
THAPS_Chshyp6	gi|224005388|ref|XP_002296345.1|_hypothetical_protein_THAPS_263298	Thalassiosira pseudonana
THAPS_Chshyp7	gi|224004688|ref|XP_002295995.1|_predicted_protein	Thalassiosira pseudonana
THARO_Chs1	gi|218675599|gb|ACL00587.1| chitin synthase 1	Thalassiosira rotula
TRISP_Chsa	tr|E5S8B4|E5S8B4_TRISP_Chitin_synthase_domain_protein	Trichinella spiralis
USTMA_CHS5	gi|122065155|sp|O13394.2|CHS5_USTMA	Ustilago maydis
*Plasmodiophorid sequences are marked in bold

## Sheet: Supplementary Fig. S8
Abbreviations and accession number of proteins used for phylogenetic analyses in Supplementary Fig. S8
Tree a) Proteins and Species	Accession	species
	PBRA_T002068_1	Plasmodiophora brassicae
	PBRA_T002083_1	Plasmodiophora brassicae
	PBRA_T003343_1	Plasmodiophora brassicae
	PBRA_T003458_1	Plasmodiophora brassicae
	PBRA_T003490_1	Plasmodiophora brassicae
	PBRA_T004045_1	Plasmodiophora brassicae
	PBRA_T005103_1	Plasmodiophora brassicae
	PBRA_T006652_1	Plasmodiophora brassicae
	PBRA_T009094_1	Plasmodiophora brassicae
	gi|669172903|ref|XP_008621800.1| hypothetical protein SDRG_17337, partial	Saprolegnia diclina
	gi|470468046|ref|XP_004341858.1| rhamnosebinding lectin (SAL), putative	Acanthamoeba castellanii str. Neff
	gi|449691728|ref|XP_002158584.2| PREDICTED: rhamnose-binding lectin-like, partial	Hydra vulgaris
	gi|470492641|ref|XP_004346035.1| galactose binding lectin domain containing protein	Acanthamoeba castellanii str. Neff
	gi|674914094|emb|CDY19166.1| BnaA04g19060D	Brassica napus
	gi|20139952|sp|Q9PVW8.1|SAL_SILAS RecName: Full=Rhamnose-binding lectin	Silurus asotus
	sp|P58658|EVA1C_HUMAN Protein eva-1 homolog C	Homo sapiens
	sp|P58659|EVA1C_MOUSE Protein eva-1 homolog C	Mus musculus
	sp|Q9SCV3|BGAL9_ARATH Beta-galactosidase 9	Arabidopsis thaliana
	sp|Q75HQ3|BGAL7_ORYSJ Beta-galactosidase 7	Oryza sativa subsp. Japonica
	sp|Q8GX69|BGA16_ARATH Beta-galactosidase 16	Arabidopsis thaliana
	gi|641534934|gb|KDO28864.1| hypothetical protein SPRG_05735	Saprolegnia parasitica
	gi|641534930|gb|KDO28860.1| hypothetical protein SPRG_05731	Saprolegnia parasitica
	jgi|Bigna1|187586|estExt_fgenesh1_pg.C_220034	Bigelowiella natans
	jgi|Bigna1|135794|aug1.31_g10502	Bigelowiella natans
	gi|569406660|gb|ETO22783.1| beta-galactosidase, partial	Reticulomyxa filosa
	gi|569399845|gb|ETO20383.1| beta-galactosidase	Reticulomyxa filosa
	gi|569435158|gb|ETO34712.1| hypothetical protein RFI_02382	Reticulomyxa filosa
	m.17138	Spongospora subterranea
	m.1567	Spongospora subterranea
	m.11135	Spongospora subterranea
	m.7145	Spongospora subterranea
	uniprot|R7U044|R7U044_CAPTE Uncharacterized protein	Capitella teleta
	uniprot|T1ETN3|T1ETN3_HELRO Uncharacterized protein	Helobdella robusta
	uniprot|T1FQM8|T1FQM8_HELRO Uncharacterized protein	Helobdella robusta
	uniprot|T1FQM9|T1FQM9_HELRO Uncharacterized protein	Helobdella robusta
	uniprot|T0PRC7|T0PRC7_9STRA Uncharacterized protein (Fragment)	Saprolegnia diclina VS20
	uniprot|T0PUZ3|T0PUZ3_9STRA Uncharacterized protein (Fragment)	Saprolegnia diclina VS20
	uniprot|T0QBI5|T0QBI5_9STRA Uncharacterized protein	Saprolegnia diclina VS20
	uniprot|UPI0002654FF1|UPI0002654FF1 PREDICTED: uncharacterized protein LOC765037, partial	Strongylocentrotus purpuratus
domains in Tree b)
Label	Accession	species
PBRA_T002068_1	PBRA_T002068_1	Plasmodiophora brassicae
PBRA_T002068_2	PBRA_T002068_1	Plasmodiophora brassicae
PBRA_T002068_3	PBRA_T002068_1	Plasmodiophora brassicae
PBRA_T002068_4	PBRA_T002068_1	Plasmodiophora brassicae
PBRA_T002068_5	PBRA_T002068_1	Plasmodiophora brassicae
PBRA_T002068_6	PBRA_T002068_1	Plasmodiophora brassicae
PBRA_T002083_1	PBRA_T002083_1	Plasmodiophora brassicae
PBRA_T002083_2	PBRA_T002083_1	Plasmodiophora brassicae
PBRA_T002083_3	PBRA_T002083_1	Plasmodiophora brassicae
PBRA_T003343_1	PBRA_T003343_1	Plasmodiophora brassicae
PBRA_T003458_1	PBRA_T003458_1	Plasmodiophora brassicae
PBRA_T003490_1	PBRA_T003490_1	Plasmodiophora brassicae
PBRA_T004045_1	PBRA_T004045_1	Plasmodiophora brassicae
PBRA_T004045_2	PBRA_T004045_1	Plasmodiophora brassicae
PBRA_T005103_1	PBRA_T005103_1	Plasmodiophora brassicae
PBRA_T005103_2	PBRA_T005103_1	Plasmodiophora brassicae
PBRA_T005103_3	PBRA_T005103_1	Plasmodiophora brassicae
PBRA_T006652_1	PBRA_T006652_1	Plasmodiophora brassicae
PBRA_T009094_1	PBRA_T009094_1	Plasmodiophora brassicae
SDRG_17337_1	gi|669172903|ref|XP_008621800.1| hypothetical protein SDRG_17337, partial	Saprolegnia diclina
SDRG_17337_2	gi|669172903|ref|XP_008621800.1| hypothetical protein SDRG_17337, partial	Saprolegnia diclina
SDRG_17337_3	gi|669172903|ref|XP_008621800.1| hypothetical protein SDRG_17337, partial	Saprolegnia diclina
SDRG_17337_4	gi|669172903|ref|XP_008621800.1| hypothetical protein SDRG_17337, partial	Saprolegnia diclina
SDRG_17337_5	gi|669172903|ref|XP_008621800.1| hypothetical protein SDRG_17337, partial	Saprolegnia diclina
SDRG_17337_6	gi|669172903|ref|XP_008621800.1| hypothetical protein SDRG_17337, partial	Saprolegnia diclina
SDRG_17337_7	gi|669172903|ref|XP_008621800.1| hypothetical protein SDRG_17337, partial	Saprolegnia diclina
SDRG_17337_8	gi|669172903|ref|XP_008621800.1| hypothetical protein SDRG_17337, partial	Saprolegnia diclina
ACCA_XP_004341858_1	gi|470468046|ref|XP_004341858.1| rhamnosebinding lectin (SAL), putative	Acanthamoeba castellanii str. Neff
ACCA_XP_004341858_2	gi|470468046|ref|XP_004341858.1| rhamnosebinding lectin (SAL), putative	Acanthamoeba castellanii str. Neff
ACCA_XP_004341858_3	gi|470468046|ref|XP_004341858.1| rhamnosebinding lectin (SAL), putative	Acanthamoeba castellanii str. Neff
ACCA_XP_004341858_4	gi|470468046|ref|XP_004341858.1| rhamnosebinding lectin (SAL), putative	Acanthamoeba castellanii str. Neff
HYVUL_XP_002158584.2_1	gi|449691728|ref|XP_002158584.2| PREDICTED: rhamnose-binding lectin-like, partial	Hydra vulgaris
HYVUL_XP_002158584.2_2	gi|449691728|ref|XP_002158584.2| PREDICTED: rhamnose-binding lectin-like, partial	Hydra vulgaris
HYVUL_XP_002158584.2_3	gi|449691728|ref|XP_002158584.2| PREDICTED: rhamnose-binding lectin-like, partial	Hydra vulgaris
HYVUL_XP_002158584.2_4	gi|449691728|ref|XP_002158584.2| PREDICTED: rhamnose-binding lectin-like, partial	Hydra vulgaris
ACCA_XP_004346035_1	gi|470492641|ref|XP_004346035.1| galactose binding lectin domain containing protein	Acanthamoeba castellanii str. Neff
ACCA_XP_004346035_2	gi|470492641|ref|XP_004346035.1| galactose binding lectin domain containing protein	Acanthamoeba castellanii str. Neff
BNAP_CDY19166.1_1	gi|674914094|emb|CDY19166.1| BnaA04g19060D	Brassica napus
SAL_SILAS_Q9PVW8_1	gi|20139952|sp|Q9PVW8.1|SAL_SILAS RecName: Full=Rhamnose-binding lectin	Silurus asotus
SAL_SILAS_Q9PVW8_2	gi|20139952|sp|Q9PVW8.1|SAL_SILAS RecName: Full=Rhamnose-binding lectin	Silurus asotus
SAL_SILAS_Q9PVW8_3	gi|20139952|sp|Q9PVW8.1|SAL_SILAS RecName: Full=Rhamnose-binding lectin	Silurus asotus
P58658_HUMAN_1	sp|P58658|EVA1C_HUMAN Protein eva-1 homolog C	Homo sapiens
P58658_HUMAN_2	sp|P58658|EVA1C_HUMAN Protein eva-1 homolog C	Homo sapiens
P58659_MOUSE_1	sp|P58659|EVA1C_MOUSE Protein eva-1 homolog C	Mus musculus
P58659_MOUSE_2	sp|P58659|EVA1C_MOUSE Protein eva-1 homolog C	Mus musculus
Q9SCV3_ARATH_1	sp|Q9SCV3|BGAL9_ARATH Beta-galactosidase 9	Arabidopsis thaliana
Q75HQ3_ORYSJ_1	sp|Q75HQ3|BGAL7_ORYSJ Beta-galactosidase 7	Oryza sativa subsp. Japonica
BGA16_ARATH_1	sp|Q8GX69|BGA16_ARATH Beta-galactosidase 16	Arabidopsis thaliana
SPRG_05735_1	gi|641534934|gb|KDO28864.1| hypothetical protein SPRG_05735	Saprolegnia parasitica
SPRG_05735_2	gi|641534934|gb|KDO28864.1| hypothetical protein SPRG_05735	Saprolegnia parasitica
SPRG_05735_3	gi|641534934|gb|KDO28864.1| hypothetical protein SPRG_05735	Saprolegnia parasitica
SPRG_05735_4	gi|641534934|gb|KDO28864.1| hypothetical protein SPRG_05735	Saprolegnia parasitica
SPRG_05735_5	gi|641534934|gb|KDO28864.1| hypothetical protein SPRG_05735	Saprolegnia parasitica
SPRG_05735_6	gi|641534934|gb|KDO28864.1| hypothetical protein SPRG_05735	Saprolegnia parasitica
SPRG_05735_7	gi|641534934|gb|KDO28864.1| hypothetical protein SPRG_05735	Saprolegnia parasitica
SPRG_05735_8	gi|641534934|gb|KDO28864.1| hypothetical protein SPRG_05735	Saprolegnia parasitica
SPRG_05735_9	gi|641534934|gb|KDO28864.1| hypothetical protein SPRG_05735	Saprolegnia parasitica
SPRG_05735_10	gi|641534934|gb|KDO28864.1| hypothetical protein SPRG_05735	Saprolegnia parasitica
SPRG_05735_11	gi|641534934|gb|KDO28864.1| hypothetical protein SPRG_05735	Saprolegnia parasitica
SPRG_05735_12	gi|641534934|gb|KDO28864.1| hypothetical protein SPRG_05735	Saprolegnia parasitica
SPRG_05735_13	gi|641534934|gb|KDO28864.1| hypothetical protein SPRG_05735	Saprolegnia parasitica
SPRG_05735_14	gi|641534934|gb|KDO28864.1| hypothetical protein SPRG_05735	Saprolegnia parasitica
SPRG_05731_1	gi|641534930|gb|KDO28860.1| hypothetical protein SPRG_05731	Saprolegnia parasitica
SPRG_05731_2	gi|641534930|gb|KDO28860.1| hypothetical protein SPRG_05731	Saprolegnia parasitica
SPRG_05731_3	gi|641534930|gb|KDO28860.1| hypothetical protein SPRG_05731	Saprolegnia parasitica
SPRG_05731_4	gi|641534930|gb|KDO28860.1| hypothetical protein SPRG_05731	Saprolegnia parasitica
SPRG_05731_5	gi|641534930|gb|KDO28860.1| hypothetical protein SPRG_05731	Saprolegnia parasitica
SPRG_05731_6	gi|641534930|gb|KDO28860.1| hypothetical protein SPRG_05731	Saprolegnia parasitica
RFI_02382_1	gi|569435158|gb|ETO34712.1| hypothetical protein RFI_02382	Reticulomyxa filosa
SSUBm.17138_1	m.17138	Spongospora subterranea
SSUBm.17138_2	m.17138	Spongospora subterranea
SSUBm.1567_1	m.11135	Spongospora subterranea
SSUBm.7145_1	m.7145	Spongospora subterranea
R7U044_CAPTE_1	uniprot|R7U044|R7U044_CAPTE Uncharacterized protein	Capitella teleta
R7U044_CAPTE_2	uniprot|R7U044|R7U044_CAPTE Uncharacterized protein	Capitella teleta
R7U044_CAPTE_3	uniprot|R7U044|R7U044_CAPTE Uncharacterized protein	Capitella teleta
R7U044_CAPTE_4	uniprot|R7U044|R7U044_CAPTE Uncharacterized protein	Capitella teleta
R7U044_CAPTE_5	uniprot|R7U044|R7U044_CAPTE Uncharacterized protein	Capitella teleta
R7U044_CAPTE_6	uniprot|R7U044|R7U044_CAPTE Uncharacterized protein	Capitella teleta
R7U044_CAPTE_7	uniprot|R7U044|R7U044_CAPTE Uncharacterized protein	Capitella teleta
R7U044_CAPTE_8	uniprot|R7U044|R7U044_CAPTE Uncharacterized protein	Capitella teleta
R7U044_CAPTE_9	uniprot|R7U044|R7U044_CAPTE Uncharacterized protein	Capitella teleta
R7U044_CAPTE_10	uniprot|R7U044|R7U044_CAPTE Uncharacterized protein	Capitella teleta
T1ETN3_HELRO_1	uniprot|T1ETN3|T1ETN3_HELRO Uncharacterized protein	Helobdella robusta
T1ETN3_HELRO_2	uniprot|T1ETN3|T1ETN3_HELRO Uncharacterized protein	Helobdella robusta
T1ETN3_HELRO_3	uniprot|T1ETN3|T1ETN3_HELRO Uncharacterized protein	Helobdella robusta
T1ETN3_HELRO_4	uniprot|T1ETN3|T1ETN3_HELRO Uncharacterized protein	Helobdella robusta
T1ETN3_HELRO_5	uniprot|T1ETN3|T1ETN3_HELRO Uncharacterized protein	Helobdella robusta
T1ETN3_HELRO_6	uniprot|T1ETN3|T1ETN3_HELRO Uncharacterized protein	Helobdella robusta
T1ETN3_HELRO_7	uniprot|T1ETN3|T1ETN3_HELRO Uncharacterized protein	Helobdella robusta
T1ETN3_HELRO_8	uniprot|T1ETN3|T1ETN3_HELRO Uncharacterized protein	Helobdella robusta
T1ETN3_HELRO_9	uniprot|T1ETN3|T1ETN3_HELRO Uncharacterized protein	Helobdella robusta
T1ETN3_HELRO_10	uniprot|T1ETN3|T1ETN3_HELRO Uncharacterized protein	Helobdella robusta
T1ETN3_HELRO_11	uniprot|T1ETN3|T1ETN3_HELRO Uncharacterized protein	Helobdella robusta
T1FQM8_HELRO_1	uniprot|T1FQM8|T1FQM8_HELRO Uncharacterized protein	Helobdella robusta
T1FQM8_HELRO_2	uniprot|T1FQM8|T1FQM8_HELRO Uncharacterized protein	Helobdella robusta
T1FQM8_HELRO_3	uniprot|T1FQM8|T1FQM8_HELRO Uncharacterized protein	Helobdella robusta
T1FQM8_HELRO_4	uniprot|T1FQM8|T1FQM8_HELRO Uncharacterized protein	Helobdella robusta
T1FQM8_HELRO_5	uniprot|T1FQM8|T1FQM8_HELRO Uncharacterized protein	Helobdella robusta
T1FQM8_HELRO_6	uniprot|T1FQM8|T1FQM8_HELRO Uncharacterized protein	Helobdella robusta
T0PRC7_9STRA_1	uniprot|T0PRC7|T0PRC7_9STRA Uncharacterized protein (Fragment)	Saprolegnia diclina VS20
T0PRC7_9STRA_2	uniprot|T0PRC7|T0PRC7_9STRA Uncharacterized protein (Fragment)	Saprolegnia diclina VS20
T0PRC7_9STRA_3	uniprot|T0PRC7|T0PRC7_9STRA Uncharacterized protein (Fragment)	Saprolegnia diclina VS20
T0PRC7_9STRA_4	uniprot|T0PRC7|T0PRC7_9STRA Uncharacterized protein (Fragment)	Saprolegnia diclina VS20
T0PRC7_9STRA_5	uniprot|T0PRC7|T0PRC7_9STRA Uncharacterized protein (Fragment)	Saprolegnia diclina VS20
T0PRC7_9STRA_6	uniprot|T0PRC7|T0PRC7_9STRA Uncharacterized protein (Fragment)	Saprolegnia diclina VS20
T0PRC7_9STRA_7	uniprot|T0PRC7|T0PRC7_9STRA Uncharacterized protein (Fragment)	Saprolegnia diclina VS20
T0PRC7_9STRA_8	uniprot|T0PRC7|T0PRC7_9STRA Uncharacterized protein (Fragment)	Saprolegnia diclina VS20
T0PRC7_9STRA_9	uniprot|T0PRC7|T0PRC7_9STRA Uncharacterized protein (Fragment)	Saprolegnia diclina VS20
T0PUZ3_9STRA_1	uniprot|T0QBI5|T0QBI5_9STRA Uncharacterized protein	Saprolegnia diclina VS20
T0PUZ3_9STRA_2	uniprot|T0PUZ3|T0PUZ3_9STRA Uncharacterized protein (Fragment)	Saprolegnia diclina VS20
T0PUZ3_9STRA_3	uniprot|T0PUZ3|T0PUZ3_9STRA Uncharacterized protein (Fragment)	Saprolegnia diclina VS20
T0PUZ3_9STRA_4	uniprot|T0PUZ3|T0PUZ3_9STRA Uncharacterized protein (Fragment)	Saprolegnia diclina VS20
T0PUZ3_9STRA_5	uniprot|T0PUZ3|T0PUZ3_9STRA Uncharacterized protein (Fragment)	Saprolegnia diclina VS20
T0PUZ3_9STRA_6	uniprot|T0PUZ3|T0PUZ3_9STRA Uncharacterized protein (Fragment)	Saprolegnia diclina VS20
T0PUZ3_9STRA_7	uniprot|T0PUZ3|T0PUZ3_9STRA Uncharacterized protein (Fragment)	Saprolegnia diclina VS20
T0QBI5_9STRA_1	uniprot|T0QBI5|T0QBI5_9STRA Uncharacterized protein	Saprolegnia diclina VS20
T0QBI5_9STRA_2	uniprot|T0QBI5|T0QBI5_9STRA Uncharacterized protein	Saprolegnia diclina VS20
T0QBI5_9STRA_3	uniprot|T0QBI5|T0QBI5_9STRA Uncharacterized protein	Saprolegnia diclina VS20
T0QBI5_9STRA_4	uniprot|T0QBI5|T0QBI5_9STRA Uncharacterized protein	Saprolegnia diclina VS20
T0QBI5_9STRA_5	uniprot|T0QBI5|T0QBI5_9STRA Uncharacterized protein	Saprolegnia diclina VS20
T0QBI5_9STRA_6	uniprot|T0QBI5|T0QBI5_9STRA Uncharacterized protein	Saprolegnia diclina VS20
T0QBI5_9STRA_7	uniprot|T0QBI5|T0QBI5_9STRA Uncharacterized protein	Saprolegnia diclina VS20
T0QBI5_9STRA_8	uniprot|T0QBI5|T0QBI5_9STRA Uncharacterized protein	Saprolegnia diclina VS20
SPURP_UPI0002654FF1_1	uniprot|UPI0002654FF1|UPI0002654FF1 PREDICTED: uncharacterized protein LOC765037, partial	Strongylocentrotus purpuratus
SPURP_UPI0002654FF1_2	uniprot|UPI0002654FF1|UPI0002654FF1 PREDICTED: uncharacterized protein LOC765037, partial	Strongylocentrotus purpuratus
SPURP_UPI0002654FF1_3	uniprot|UPI0002654FF1|UPI0002654FF1 PREDICTED: uncharacterized protein LOC765037, partial	Strongylocentrotus purpuratus
SPURP_UPI0002654FF1_4	uniprot|UPI0002654FF1|UPI0002654FF1 PREDICTED: uncharacterized protein LOC765037, partial	Strongylocentrotus purpuratus
SPURP_UPI0002654FF1_5	uniprot|UPI0002654FF1|UPI0002654FF1 PREDICTED: uncharacterized protein LOC765037, partial	Strongylocentrotus purpuratus
SPURP_UPI0002654FF1_6	uniprot|UPI0002654FF1|UPI0002654FF1 PREDICTED: uncharacterized protein LOC765037, partial	Strongylocentrotus purpuratus
SPURP_UPI0002654FF1_7	uniprot|UPI0002654FF1|UPI0002654FF1 PREDICTED: uncharacterized protein LOC765037, partial	Strongylocentrotus purpuratus
E1Z8A8_CHLVA_1 /493-562	gi|552840872|ref|XP_005850164.1| hypothetical protein CHLNCDRAFT_142323	Chlorella variabilis
E1Z8A8_CHLVA_2 /565-632	gi|552840872|ref|XP_005850164.1| hypothetical protein CHLNCDRAFT_142323	Chlorella variabilis
A2JGW9_SOLLC /804-880	gi|350537549|ref|NP_001234298.1| beta-galactosidase precursor	Solanum lycopersicum
D7SWF1_VITVI /769-846	gi|359480881|ref|XP_003632537.1| PREDICTED: beta-galactosidase 3-like	Vitis vinifera
A9T9K8_PHYPA/794-872	uniprot|PHYPA|A9T9K8_PHYPA	Physcomitrella patens subsp. patens
A9RI67_PHYPA/798-876	uniprot|PHYPA|A9RI67_PHYPA	Physcomitrella patens subsp. patens
A9RRK6_PHYPA/758-835	uniprot|PHYPA|A9RRK6_PHYPA	Physcomitrella patens subsp. patens
A9T9K5_PHYPA/753-830	uniprot|PHYPA|A9T9K5_PHYPA	Physcomitrella patens subsp. patens
B4FI61_MAIZE/380-458	gi|212723424|ref|NP_001132807.1| uncharacterized protein LOC100194296	Zea mays
AAST_ETV88204_1	gi|574122728|gb|ETV88204.1| hypothetical protein H257_01510	Aphanomyces astaci
AAST_ETV88204_2	gi|574122728|gb|ETV88204.1| hypothetical protein H257_01510	Aphanomyces astaci
AINV_H310_06846_1	gi|673032624|ref|XP_008870273.1| hypothetical protein H310_06846	Aphanomyces invadans
AINV_H310_06846_2	gi|673032624|ref|XP_008870273.1| hypothetical protein H310_06846	Aphanomyces invadans
*Plasmodiophorid sequences are marked in bold

## Sheet: Supplementary Fig. S18
Abbreviations and accession number of proteins used for phylogenetic analyses in Supplementary Fig. S18
Label	Accession	species
ACCAS_GH3-like	tr|L8HIQ4| Plant auxinresponsive GH3-like protein	Acanthamoeba castellanii
H6LES5_AWOOD	gi|504122982|ref|WP_014356968.1| hypothetical protein	Acetobacterium woodii
ALYR_GH3.4	gi|297332520|gb|EFH62938.1| GH3.4	Arabidopsis lyrata subsp. lyrata
AtGH3-1	gi|62900130|sp|O82333.1|GH31_ARATH	Arabidopsis thaliana
AtGH3-10	gi|15236304|ref|NP_192249.1| auxin-responsive GH3 family protein	Arabidopsis thaliana
AtGH3-11 Jar1	gi|392311801|pdb|4EPL|A Chain A, Crystal Structure Of Arabidopsis Thaliana Gh3.11 (Jar1) In Complex With Ja-Ile	Arabidopsis thaliana
AtGH3-12	gi|75181119|sp|Q9LYU4.1|GH312_ARATH	Arabidopsis thaliana
AtGH3-13	gi|15240608|ref|NP_196839.1| auxin-responsive GH3 family protein	Arabidopsis thaliana
AtGH3-14	gi|334187658|ref|NP_001190301.1| auxin-responsive GH3 family protein	Arabidopsis thaliana
AtGH3-15	gi|30684377|ref|NP_196841.2| auxin-responsive GH3 family protein	Arabidopsis thaliana
AtGH3-16	gi|42567818|ref|NP_196842.2| auxin-responsive GH3 family protein	Arabidopsis thaliana
AtGH3-17	gi|62900379|sp|Q9FZ87.1|GH317_ARATH	Arabidopsis thaliana
AtGH3-18	gi|15221934|ref|NP_175300.1| auxin-responsive GH3 family protein	Arabidopsis thaliana
AtGH3-19	gi|15221933|ref|NP_175299.1| auxin-responsive GH3 family protein	Arabidopsis thaliana
AtGH3-2	gi|378405225|sp|Q9SZT9.3|GH32_ARATH	Arabidopsis thaliana
AtGH3-3	gi|62900125|sp|O22190.1|GH33_ARATH	Arabidopsis thaliana
AtGH3-4	gi|62900333|sp|Q9LQ68.1|GH34_ARATH	Arabidopsis thaliana
AtGH3-5	gi|62900128|sp|O81829.1|GH35_ARATH	Arabidopsis thaliana
AtGH3-6	gi|62900334|sp|Q9LSQ4.1|GH36_ARATH	Arabidopsis thaliana
AtGH3-7	gi|15220661|ref|NP_173729.1| auxin-responsive GH3 family protein	Arabidopsis thaliana
AtGH3-8	gi|15242095|ref|NP_199960.1| auxin-responsive GH3 family protein	Arabidopsis thaliana
AtGH3-9	gi|62900129|sp|O82243.1|GH39_ARATH	Arabidopsis thaliana
F0YIC4_AANO	gi|323449252|gb|EGB05142.1| hypothetical protein AURANDRAFT_66661	Aureococcus anophagefferens
BNAT_141095	jgi|Bigna1|141095|aug1.60_g15803	Bigellowiella natans
BJUN_ACC38383	gi|183013708|gb|ACC38383.1| putative GH3-like protein	Brassica juncea
BNAP_ACJ68117	gi|215512252|gb|ACJ68117.1| putative indole-3-acetic acid-amido synthetase	Brassica napus
Q6QUQ3_CAPC	gi|41393668|gb|AAS02074.1| auxin and ethylene responsive GH3-like protein	Capsicum chinense
CCLA_WP_027621862	gi|653611383|ref|WP_027621862.1| hypothetical protein	Clostridium clariflavum
G8LV13_CCLA	gi|504022141|ref|WP_014256135.1| GH3 auxin-responsive promoter-binding protein	Clostridium clariflavum
COPUT_GH3	gi|628853186|ref|XP_001878909.1|	Coniophora puteana
K1QCJ4_CRAG	gi|405963287|gb|EKC28874.1| GH3 domain-containing protein	Crassostrea gigas
GHDC_HUMAN	gi|13194582|gb|AAK15472.1| unknown	Homo sapiens
LBIC_XP_001878909.1	gi|170095377|ref|XP_001878909.1| predicted protein	Laccaria bicolor S238N-H82
LEOC_GH3.2	gi|573901090|ref|XP_006638272.1| PREDICTED: probable indole-3-acetic acid-amido synthetase GH3.2-like	Lepisosteus oculatus
MDOM_GH3.1	gi|657943232|ref|XP_008360909.1| PREDICTED: probable indole-3-acetic acid-amido synthetase GH3.1	Malus domestica
MDOM_GH3.5	gi|657943000|ref|XP_008349769.1| PREDICTED: probable indole-3-acetic acid-amido synthetase GH3.5	Malus domestica
MDOM_GH3.9	gi|657988918|ref|XP_008386644.1| PREDICTED: putative indole-3-acetic acid-amido synthetase GH3.9	Malus domestica
MDOM_JAR1	gi|657968716|ref|XP_008376061.1| PREDICTED: jasmonic acid-amido synthetase JAR1-like	Malus domestica
MDOM-GH3.6	gi|658019423|ref|XP_008345064.1| PREDICTED: indole-3-acetic acid-amido synthetase GH3.6-like	Malus domestica
GHDC_MOUSE	gi|13194580|gb|AAK15471.1| unknown	Mus musculus
Q9XEY0_TOB	gi|4887010|gb|AAD32141.1|AF123503_1 Nt-gh3 deduced protein	Nicotiana tabacum
J3MA74_ORYBR	gi|573945015|ref|XP_006654849.1| PREDICTED: probable indole-3-acetic acid-amido synthetase GH3.5-like	Oryza brachyantha
ORYS-GH3-12	gi|75269829|sp|Q53P49.1	Oryza sativa Japonica Group
ORYSJ GH3.8	gi|33146510|dbj|BAC79627.1| putative Nt-gh3 deduced protein	Oryza sativa Japonica Group
ORYSJ-GH3.5	gi|215701228|dbj|BAG92652.1| unnamed protein product	Oryza sativa Japonica Group
PPAT_GH3	gi|16610205|dbj|BAB71764.1| GH3-like protein 1	Physcomitrella patens
PbGH3	PBRA_T00002258_1	Plasmodiophora brassica
B9GHU3_POPL	gi|566151864|ref|XP_002300248.2| auxin-responsive GH3 family protein	Populus trichocarpa
SLAC_XP_00732407	gi|597939462|ref|XP_007324075.1| hypothetical protein SERLADRAFT_479847	Serpula lacrymans var. lacrymans S7.9
K4B2V6_SOLLC	gi|460369752|ref|XP_004230721.1| PREDICTED: probable indole-3-acetic acid-amido synthetase GH3.1-like	Solanum lycopersicum
K4CH68_SOLLC	gi|460397224|ref|XP_004244168.1| PREDICTED: indole-3-acetic acid-amido synthetase GH3.6-like	Solanum lycopersicum
M1CFP5_SOLTU	gi|565359055|ref|XP_006346338.1| PREDICTED: probable indole-3-acetic acid-amido synthetase GH3.1-like	Solanum tuberosum
TCAC_XP_007042570	gi|590687104|ref|XP_007042570.1| Auxin-responsive GH3 family protein	Theobroma cacao
*Plasmodiophorid sequences are marked in bold

## Sheet: Supplementary Fig. S19
Abbreviations of the isopentenyltransferases and accession number of proteins used for phylogenetic analyses in Supplementary Fig. S19
Shown are only sequences in addition to the proteins in the analyses described in "Lindner, A.C. et al. Isopentenyltransferase-1 (IPT1) knockout in Physcomitrella together with phylogenetic analyses of IPTs provide insights into evolution of plant cytokinin biosynthesis. J. Exp. Bot. 65, 2533-2543 (2014)"
Label	Accession	species
PbITP2	PBRA_T005817_1	Plasmodiophora brassicae
PbITP1	PBRA_T004561_1	Plasmodiophora brassicae
SSUB_m.17829	m.17829	Spongospora subterranea
SSUB_m.242	m.242	Spongospora subterranea
RFIL_05296	gi|569427554|gb|ETO31821.1| hypothetical protein RFI_05296	Reticulomyxa filosa
Bigna_70910	jgi|Bigna1|70910|fgenesh1_pg.13_#_225	Bigelowiella natans
Bigna_22987	jgi|Bigna1|22987|gw1.18.42.1	Bigelowiella natans
Phypa_ETN04631	gi|568089791|gb|ETN04631.1| tRNA dimethylallyltransferase	Phytophthora parasitica INRA-310
Phypa_ETI40086	gi|566017175|gb|ETI40086.1| tRNA dimethylallyltransferase	Phytophthora parasitica P1569
NAGA_EWM22660	gi|585103225|gb|EWM22660.1| trna dimethylallyltransferase 9	Nannochloropsis gaditana
Pinf_XP_002906245	gi|301117034|ref|XP_002906245.1| tRNA isopentenyltransferase, putative	Phytophthora infestans T30-4
ALAI_CCA20742	gi|325186241|emb|CCA20742.1| tRNA isopentenyltransferase putative	Albugo laibachii Nc14
PaCHRO_IPP	gi|194476917|ref|YP_002049096.1| tRNA delta-2-isopentenylpyrophosphate (IPP) transferase	Paulinella chromatophora
Gasul_DMAT2	gi|545700370|ref|XP_005702563.1| tRNA dimethylallyltransferase isoform 2	Galdieria sulphuraria
K3VH30_FUSPC	K3VH30	Fusarium pseudograminearum
L2GSD8_VAVCUV	L2GSD8	Vavraia culicis
M1WES1_CLAP2	M1WES1	Claviceps purpurea
S0DVJ2_GIBF5	S0DVJ2	gibberella fujikuroi
B1X4L7_PAUCH	B1X4L7	Paulinella chromatophora
D8M179_BLAHO	D8M179	Blastocystis hominis
K3W7G0_PYTUL	K3W7G0	Pythium ultimum
*Plasmodiophorid sequences are marked in bold

## Sheet: Supplementary Fig. S24
Abbreviations for the GH18 domains and accession number of proteins used for phylogenetic analyses in Supplementary Fig. S24
Label	Accession	species
PBRA_3078GH18	PBRA_T003078_1	Plasmodiophora brassicae
PBRA_2362GH18	PBRA_T002362_1	Plasmodiophora brassicae
PBRA_3508GH18-1	PBRA_T003508_1	Plasmodiophora brassicae
PBRA_3508GH18-2	PBRA_T003508_1	Plasmodiophora brassicae
PBRA_3743GH18	PBRA_T003743_1	Plasmodiophora brassicae
PBRA_3862GH18	PBRA_T003862_1	Plasmodiophora brassicae
PBRA_4044GH18	PBRA_T004044_1	Plasmodiophora brassicae
PBRA_5462GH18	PBRA_T005462_1	Plasmodiophora brassicae
PBRA_5464GH18	PBRA_T005464_1	Plasmodiophora brassicae
PBRA_5765GH18	PBRA_T005765_1	Plasmodiophora brassicae
PBRA_6128GH18	PBRA_T006128_1	Plasmodiophora brassicae
PBRA_6951GH18_1	PBRA_T006951_1	Plasmodiophora brassicae
PBRA_6951GH18_2	PBRA_T006951_1	Plasmodiophora brassicae
PBRA_6951GH18_3	PBRA_T006951_1	Plasmodiophora brassicae
PBRA_8147GH18	PBRA_T008147_1	Plasmodiophora brassicae
PBRA_8338GH18-1	PBRA_T008338_1	Plasmodiophora brassicae
PBRA_8338GH18-2	PBRA_T008338_1	Plasmodiophora brassicae
PBRA_8389GH18-1	PBRA_T008389_1	Plasmodiophora brassicae
PBRA_8389GH18-2	PBRA_T008389_1	Plasmodiophora brassicae
PBRA_8583GH18-1	PBRA_T008583_1	Plasmodiophora brassicae
PBRA_8583GH18-2	PBRA_T008583_1	Plasmodiophora brassicae
PBRA_8762GH18	PBRA_T008762_1	Plasmodiophora brassicae
DROME_AAF46544	AAF46544	Drosophila melanogaster
DROME_AAF46534	AAF46534	Drosophila melanogaster
DROME_AAF46212.1	AAF46212	Drosophila melanogaster
ATHAL_At4g19720	At4g19720	Arabidopsis thaliana
ATHAL_At4g19750	At4g19750	Arabidopsis thaliana
CELE_CE40270	CE40270	C. elegans
CELE_CE28638	CE28638	C. elegans
CELE_CE01673	CE01673	C. elegans
NCRA_04554	gb|EAA26709.2|	Neurospora crassa
NCRA_03209	gb|EAA36073.3|	Neurospora crassa
NCRA_04883	ref|XP_957924.1|	Neurospora crassa
BMOR_AAV73807	AAV73807	Bombus mori
HZEA_AAL56186	AAL56186	Helicoverpa zea
SEXIG_AAF33549	AAF33549	Spodoptera exigua
VANG_ZP_01236284	ZP_01236284	Photobacterium angustum S14
VANG_ZP_01233025	ZP_01233025	Photobacterium angustum S14
VANG_ZP_01235109	ZP_01235109	Photobacterium angustum S14
HBACT_AAG19274	AAG19274	Halobacterium_sp
AAG19275_Halobacterium_sp.pro	AAG19275	Halobacterium_sp
PKOD_ChiA	YP_184178.1	Thermococcus kodakarensis KOD1
CALB_CHT1	S65110	Candida albicans
CALB_CHT2	XP_721966	Candida albicans
CALB_CHT3	XP_719348	Candida albicans
SCEOL_ChiA	BAA75642	Streptomyces coelicolor
SCEOL_ChiB	BAA75643	Streptomyces coelicolor
SCEOL_ChiJ	NP_626743	Streptomyces coelicolor
ATHAL_BAA21861	BAA21861	A.thaliana
MDOM_AAG25709	AAG25709	Malus domestica
CARA_CAJ43737	CAJ43737	Coffea arabica
SCOEL_ChiH	NP_630126	Streptomyces coelicolor
ECOL_ZP_00923356	ZP_00923356	Escherichia coli
SCOEL_ChiK	NP_628714	Streptomyces coelicolor
SPRG_01030T0	SPRG_01030	Saprolegnia parasitica
SPRG_04559T0	SPRG_04559	Saprolegnia parasitica
SPRG_05976T0	SPRG_05976	Saprolegnia parasitica
SPRG_05977T0	SPRG_05977	Saprolegnia parasitica
SPRG_09551T0	SPRG_09551	Saprolegnia parasitica
SPRG_09552T0	SPRG_09552	Saprolegnia parasitica
SPRG_09553T0	SPRG_09553	Saprolegnia parasitica
SPRG_10284T0	SPRG_10284	Saprolegnia parasitica
SPRG_11313T0	SPRG_11313	Saprolegnia parasitica
SPRG_07777T0	SPRG_07777	Saprolegnia parasitica
SPRG_03158T0	SPRG_03158	Saprolegnia parasitica
SPRG_03154T0	SPRG_03154	Saprolegnia parasitica
SPRG_10191T0	SPRG_10191	Saprolegnia parasitica
Physo134358	XP_009534674	Phytophthora sojae
SPRG_07776T0	SPRG_07776	Saprolegnia parasitica
PITG_06476T0_GH18	PITG_06476	Phytophthora infestans T30-4
SSUB38440_GH18	m.38440	Spongospora subterranea
SSUB4509_GH18	m.4509	Spongospora subterranea
SSUB18020_GH18	m.18020	Spongospora subterranea
SSUB18023_GH18	m.18023	Spongospora subterranea
SSUB18550_GH18-1	m.18550	Spongospora subterranea
SSUB18550_GH18-2	m.18550	Spongospora subterranea
SSUB20456_GH18	m.20456	Spongospora subterranea
SSUB24713_GH18	m.24713	Spongospora subterranea
*Plasmodiophorid sequences are marked in bold

## Sheet: Supplementary Fig. S23
Abbreviations for the GH5-domain proteins in the phylogenetic analyses shown in Supplementary Fig. S18
Label	Accession	species
ELR22285_ACCAS_GH5.27	gi|470506768|ref|XP_004367541.1| cellulase (glycosyl hydrolase family 5) subfamily protein	Acanthamoeba castellanii
AFA47670_AWOOOD_GH5.2	gi|375301536|gb|AFA47670.1| cellulase CelA	Acetobacterium woodii DSM 1030
CCA13966_ALAI_GH5.12	gi|325179568|emb|CCA13966.1| conserved hypothetical protein	Albugo laibachii Nc14
CCA15003_ALAI_GH5.20	gi|325180597|emb|CCA15003.1| cell 5A endo1 putative	Albugo laibachii Nc14
CCA19804_ALAI_GH5.20	gi|325185317|emb|CCA19804.1| cell 5A endo1 putative	Albugo laibachii Nc14
CCA26577_ALAI_GH5.33	gi|325192117|emb|CCA26577.1|	Albugo laibachii Nc14
CCA27797_ALAI_GH5.33	gi|325193481|emb|CCA27797.1| putative exo1	Albugo laibachii Nc14
XP003382563_AQUEEN_GH5.27	gi|340368045|ref|XP_003382563.1| PREDICTED: endoglycoceramidase-like	Amphimedon queenslandica
EGX50094_AOLI	gi|345567158|gb|EGX50094.1| hypothetical protein AOL_s00076g445	Arthrobotrys oligospora ATCC 24927
BAL46041_AFUM_GH5.12	gi|373249058|dbj|BAL46041.1| EGCase related protein 1	Aspergillus fumigatus
EGB10174_AANO_GH5.27	gi|676383439|ref|XP_009034998.1| endoglycoceramidase-like protein	Aureococcus anophagefferens >
P06566_BACCJ_GH5.2	sp|P06566|GUN1_BACCJ Endoglucanase A	Bacillus cellulosilyticus
XP004365401_CASPO_GH5.27	gi|470362677|ref|XP_004365401.1| endoglycoceramidase	Capsaspora owczarzaki ATCC 30864 >
AEE44521_GH5.4_CFIM	gi|332337938|gb|AEE44521.1| Cellulase	Cellulomonas fimi ATCC 484
Q97DK6_GH5.4_CLOAB	tr|Q97DK6|Q97DK6_CLOAB Endoglucanase family 5 S-layer homology, cell-adhesion and dockerin domains	Clostridium acetobutylicum
BAL46040_CNEO_GH5.12	gi|373249056|dbj|BAL46040.1| glucocerebrosidase	Cryptococcus neoformans var. grubii H99
BAB16370_CNOZ_GH5.27	gi|10716082|dbj|BAB16370.1| endoglycoceramidase	Cyanea nozakii
EPS43100_DHAP|	gi|526202779|gb|EPS43100.1| hypothetical protein H072_2932	Dactylellina haptotyla
XP646525_DICTY_GH5	gi|66826341|ref|XP_646525.1| hypothetical protein DDB_G0270074	Dictyostelium discoideum AX4 >
EWC43853_DRESTE	gi|582955611|gb|EWC43853.1| hypothetical protein DRE_07297	Drechslerella stenobrocha 248
CCT75388_FFUJI_GH5.27	gi|517325523|emb|CCT75388.1| probable endoglycoceramidase	Fusarium fujikuroi IMI 58289
XP002161583_HYVU_GH5	gi|449689971|ref|XP_002161583.2| PREDICTED: endoglycoceramidase isoform 1	Hydra vulgaris
E0SSD3_IGNAA_GH5.1	tr|E0SSD3|E0SSD3_IGNAA	Ignisphaera aggregans
AIK98135_LGIG	gi|674215764|gb|AIK98135.1| glycoside hydrolase 5 subfamily 27	Lagenidium giganteum
AER27806_MCHIT_GH5.2	gi|354549499|gb|AER27806.1| beta-1,4-endoglucanase	Meloidogyne chitwoodi
EFC46633_NGRU_GH5.27	gi|290993512|ref|XP_002679377.1| predicted protein	Naegleria gruberi >
EJY71109_GH5.27	gi|403343551|gb|EJY71109.1| Endoglycoceramidase	Oxytricha trifallax
EJY85982_OTRI_GH5.27	gi|403372181|gb|EJY85982.1| Endoglycoceramidase	Oxytricha trifallax
AAM18485_GH5.33_PINF	gi|20270961|gb|AAM18485.1|AF494016_1 putative exo-1,3-beta-glucanase	Phytophthora infestans
Q8S313_PINF_GH5.33	tr|Q8S313|Q8S313_PHYIN Putative exo-1,3-beta-glucanase	Phytophthora infestans
ABC87091_PSOJ_GH5.20	gi|86169697|gb|ABC87091.1| cell 5A endo-1,4-betaglucanase	Phytophthora sojae
EGZ04731_GH5.33_PSOJ	gi|348664893|gb|EGZ04731.1| putative exo-1,3-beta-glucanase	Phytophthora sojae
EGZ21265_PSOJ_GH5.12	gi|348681449|gb|EGZ21265.1| hypothetical protein PHYSODRAFT_299068	Phytophthora sojae
EGZ21306_PSOJ_GH5.12	gi|348681490|gb|EGZ21306.1| hypothetical protein PHYSODRAFT_492619	Phytophthora sojae
PSOJ_ABC87088_GH5.20	gi|86169691|gb|ABC87088.1| cell 5A endo-1,4-betaglucanase	Phytophthora sojae
PBRA_2176	PBRA_T002176_1	Plasmodiophora brassicae
PBRA_5926	PBRA_T005926_1	Plasmodiophora brassicae
PBRA_8566	PBRA_T008566_1	Plasmodiophora brassicae
PBRA_992_1	PBRA_T000992_1	Plasmodiophora brassicae
EFA85830_PPAL	gi|281211668|gb|EFA85830.1| hypothetical protein PPL_01061	Polysphondylium pallidum PN500
Q9V052_PYRAB_GH5.1	tr|Q9V052|Q9V052_PYRAB E	Pyrococcus abyssi
O58925_PYRHO_GH5.1	tr|O58925|O58925_PYRHO 458aa long hypothetical endo-1,4-beta-glucanase	Pyrococcus horikoshii
RFIL_ETO20099	gi|569399015|gb|ETO20099.1|	Reticulomyxa filosa
RFIL_ETO21589	gi|569403448|gb|ETO21589.1|	Reticulomyxa filosa
RFIL_ETO36237	gi|569439674|gb|ETO36237.1|	Reticulomyxa filosa
CBH47174_GH5.29_REQUI	gi|311887862|emb|CBH47174.1| putative secreted endoglycosylceramidase	Rhodococcus equi 103S
CBH47454_GH5.28_REQUI	gi|311888142|emb|CBH47454.1| putative secreted endoglycosylceramidase	Rhodococcus equi 103S
BAH36401_GH5.28_RERY	gi|226188297|dbj|BAH36401.1| endoglycoceramidase	Rhodococcus erythropolis PR4
BAF56440_GH5.29_RHOA	gi|145046110|dbj|BAF56440.1| endogalactosylceramidase, partial	Rhodococcus hoagii
AAB67050_GH5.28_RHODO	gi|2337906|gb|AAB67050.1| endoglycoceramidase II	Rhodococcus sp.
SCER_GH5.12_NP012272	gi|398364581|ref|NP_012272.3| hydrolase	Saccharomyces cerevisiae S288c
EQC40036_SDRG_GH5.12	gi|530741794|gb|EQC40036.1| hypothetical protein SDRG_02693	Saprolegnia diclina VS20
SJCHGC02838_GH5.27	gi|56753744|gb|AAW25069.1| SJCHGC02838 protein	Schistosoma japonicum
BAD90558_SPLEI_GH5.2	gi|60360860|dbj|BAD90558.1| cellulase	Spirotrichonympha leidyi
SSUBm.10724	m.10724	Spongospora subterranea
SSUBm.36150	m.36150	Spongospora subterranea
CDW74594_STLEM_GH5.27	gi|678339168|emb|CDW74594.1| endoglycoceramidase-like protein	Stylonychia lemnae
XP001018203_TTHER_GH5.27	gi|118370001|ref|XP_001018203.1| glycosyl hydrolase family protein	Tetrahymena thermophila
BAF57460_GH5.2	gi|146197393|dbj|BAF57460.1| putative glycosyl hydrolase family5	uncultured symbiotic protist of Cryptocercus punctulatus
BAF57328_GH5.2	gi|146197129|dbj|BAF57328.1| putative glycosyl hydrolase family5	uncultured symbiotic protist of Hodotermopsis sjoestedti
*Plasmodiophorid sequences are marked in bold
