# Supplementary material for: The Plasmodiophora brassicae genome reveals insights in its life cycle and ancestry of chitin synthases
Source: Sci Rep. 2015 Jun 18;5:11153. doi: 10.1038/srep11153 (PMC4471660; doi:10.1038/srep11153)
Supplement: Supplementary Dataset 2 [file srep11153-s3.xls]

## Sheet: Supplementary Dataset 2
Supplementary Dataset 2. Identified proteins by peptide sequencing of P. brassicae according to their KEGG categories
				Identified proteins per stage
Metabolic process	Metabolic process - subgroup	No. of genes in subgroup	Identified proteins	Germinating spores	Plasmodium	Mature spores
Cell motility	Regulation of actin cytoskeleton	35	18	4	11	3
Amino acid metabolism	Alanine, aspartate and glutamate metabolism	20	14	6	6	2
	Glycine, serine and threonine metabolism	26	16	10	4	2
	Cysteine and methionine metabolism	21	21	11	6	4
	Valine, leucine and isoleucine degradation	27	16	7	5	4
	Valine, leucine and isoleucine biosynthesis	3	0	0	0	0
	Lysine biosynthesis	6	4	4	0	0
	Lysine degradation	21	11	4	5	2
	Arginine and proline metabolism	23	17	8	7	2
	Histidine metabolism	6	9	4	3	2
	Tyrosine metabolism	12	14	7	5	2
	Phenylalanine metabolism	8	3	2	1	0
	Tryptophan metabolism	21	12	4	6	2
	Phenylalanine, tyrosine and tryptophan biosynthesis	8	6	2	4	0
Carbohydrate metabolism	Glycolysis / Gluconeogenesis	33	51	24	19	8
	Citrate cycle (TCA cycle)	28	43	18	18	7
	Pentose phosphate pathway	17	16	7	7	2
	Pentose and glucuronate interconversions	11	8	3	4	1
	Fructose and mannose metabolism	15	21	7	10	4
	Galactose metabolism	7	5	3	2	0
	Ascorbate and aldarate metabolism	8	7	3	3	1
	Starch and sucrose metabolism	13	10	7	1	2
	Amino sugar and nucleotide sugar metabolism	30	13	7	3	3
	Pyruvate metabolism	32	34	16	13	5
	Glyoxylate and dicarboxylate metabolism	21	32	13	12	7
	Propanoate metabolism	19	17	7	8	2
	Butanoate metabolism	10	5	1	2	2
	Inositol phosphate metabolism	24	5	2	2	1
Cell growth and death	Cell cycle	62	28	7	17	4
	Cell cycle - yeast	41	16	2	14	0
	Cell cycle - Caulobacter	1	0	0	0	0
	Meiosis - yeast	26	8	1	7	0
	Oocyte meiosis	38	14	5	7	2
	Apoptosis	12	3	2	1	0
	p53 signaling pathway	18	4	2	2	0
Cell communication	Focal adhesion	27	8	2	4	2
	Adherens junction	16	11	2	6	3
	Tight junction	22	11	1	8	2
	Gap junction	13	7	2	3	2
Energy metabolism	Oxidative phosphorylation	53	48	15	20	13
	Carbon fixation in photosynthetic organisms	16	24	10	10	4
	Carbon fixation pathways in prokaryotes	15	19	7	8	4
	Methane metabolism	18	25	10	11	4
	Nitrogen metabolism	9	6	1	4	1
	Sulfur metabolism	8	5	5	0	0
Folding, sorting and degradation	Protein export	18	21	2	12	7
	Protein processing in endoplasmic reticulum	83	76	22	35	19
	SNARE interactions in vesicular transport	12	4	1	3	0
	Ubiquitin mediated proteolysis	49	17	5	12	0
	Sulfur relay system	9	2	0	2	0
	Proteasome	33	81	29	32	20
	RNA degradation	47	30	8	17	5
Lipid metabolism	Fatty acid biosynthesis	3	1	0	1	0
	Fatty acid elongation	10	9	0	5	4
	Fatty acid degradation	23	20	9	6	5
	Synthesis and degradation of ketone bodies	4	2	0	2	0
	Cutin, suberine and wax biosynthesis	2	0	0	0	0
	Steroid biosynthesis	12	1	0	1	0
	Primary bile acid biosynthesis	5	0	0	0	0
	Steroid hormone biosynthesis	4	2	0	1	1
	Glycerolipid metabolism	18	10	5	3	2
	Glycerophospholipid metabolism	34	1	0	1	0
	Ether lipid metabolism	7	0	0	0	0
	Sphingolipid metabolism	17	0	0	0	0
	Arachidonic acid metabolism	8	7	2	3	2
	Linoleic acid metabolism	3	0	0	0	0
	alpha-Linolenic acid metabolism	10	3	2	0	1
	Biosynthesis of unsaturated fatty acids	13	9	2	3	4
Nucleotide metabolism	Purine metabolism	95	27	7	17	3
	Pyrimidine metabolism	62	19	5	13	1
Replication and repair	DNA replication	34	19	3	14	2
	Base excision repair	18	5	2	3	0
	Nucleotide excision repair	31	9	3	6	0
	Mismatch repair	12	5	1	4	0
	Homologous recombination	21	2	0	2	0
	Non-homologous end-joining	4	2	0	2	0
	Fanconi anemia pathway	19	2	0	2	0
Transcription	RNA polymerase	25	10	2	7	1
	Basal transcription factors	25	1	0	1	0
	Spliceosome	95	82	25	37	20
Translation	Ribosome	101	183	57	67	59
	Aminoacyl-tRNA biosynthesis	42	27	8	16	3
	RNA transport	85	72	20	39	13
	mRNA surveillance pathway	40	21	6	11	4
	Ribosome biogenesis in eukaryotes	55	27	4	14	9
Transport and catabolism	Endocytosis	53	17	4	10	3
	Phagosome	35	26	6	13	7
	Lysosome	41	17	8	5	4
	Peroxisome	45	26	10	10	6
	Regulation of autophagy	11	1	1	0	0
